# Supplementary material for: Functional Insights into the Sphingolipids C1P, S1P, and SPC in Human Fibroblast-like Synoviocytes by Proteomic Analysis
Source: Int J Mol Sci. 2024 Jul 31;25(15):8363. doi: 10.3390/ijms25158363 (PMC11313292; doi:10.3390/ijms25158363)
Supplement: Supplementary file 1 [file ijms-25-08363-s001.zip]

Archive with 1 entries (1 files):
- ijms-3111674-supplementary.pdf
